# Supplementary material for: Structure of the Arabidopsis guard cell anion channel SLAC1 suggests activation mechanism by phosphorylation
Source: Nat Commun. 2022 May 6;13:2511. doi: 10.1038/s41467-022-30253-3 (PMC9076830; doi:10.1038/s41467-022-30253-3)
Supplement: Supplementary file 4 — Source Data [file 41467_2022_30253_MOESM4_ESM.xlsx]

## Sheet: Fig.1c
Fig1c.	Average outward and inward current densities measured at +100 mV and -100 mV for the WT AtSLAC1, the fusion construct WT::OST1, the phosphorylation site mutants, and the empty pCAG vector as a control.
	Current density (pA/pF)
	Outward	WT	WT:OST1	S59A	S86A	S120A	S146A	S543A	Control
		344.157	350.109	29.7483	53.075	60.6787	461.846	131.304	1.58649
		80.255	177.223	12.6281	15.561	115.686	495.338	435.563	0.881007
		214.012	192.879	31.5043	56.171	85.9271	256.931	97.4327	0.798872
		336.885	242.12	15.1913	9.59929	83.9097	207.235	285.884	1.0706
		156.445	176.778	19.0948	11.1131	223.33	155.768	355.78	5.41106
		180.587	163.838	37.7323	47.6003	158.132	106.923	407.334	6.07637
		88.9239	486.508		14.6042			115.371
		115.129	424.851
		250.836
		229.76
	P = （compared to WT）	-	0.457	0.0079	0.0068	0.5315	0.4963	0.7268	0.0023
	Inward	WT	WT:OST1	S59A	S86A	S120A	S146A	S543A	Control
		-331.489	-356.657	-22.9748	-43.7068	-52.036	-507.099	-117.51	-1.1259
		-65.6335	-173.991	-10.5457	-11.9634	-110.573	-495.228	-423.312	-0.629291
		-214.217	-167.497	-26.3009	-45.1522	-75.498	-251.138	-97.5673	-0.639098
		-336.177	-245.072	-12.3681	-7.47996	-75.0771	-214.813	-248.191	-0.232739
		-145.687	-183.488	-16.2931	-5.22707	-205.232	-154.636	-359.079	-2.31689
		-157.869	-170.437	-29.4016	-36.5217	-135.992	-105.362	-401.674	-1.88282
		-70.0525	-516.7		-10.4792			-107.433
		-108.052	-422.605
		-213.939
		-205.957
	P = （compared to WT）	-	0.2768	0.0187	0.0149	0.604	0.2759	0.6981	0.007

## Sheet: Fig.3c
Fig.3c	Normalized inward current densities measured at -100 mV for the phenylalanine residue mutants compared to the WT AtSLAC1 characterized in the HEK293T cells.
	Current density (pA/pF) (WT=1.0)	WT	F266A	F276A	F450A	S59A	S59A/F450A
		1.79273	0.1314	0.38176	0.45847	0.14436	0.156981
		0.35495	0.09887	0.53451	0.60963	0.0662627	0.469167
		1.15851	0.28875	0.55198	1.186	0.165259	0.205545
		1.81809	0.23029	0.52458	0.89197	0.0777141	0.108275
		0.78789	0.26698	0.21881	1.44811	0.102376	0.545394
		0.85377			0.65051	0.184742	0.482937
		0.37885			0.65127		0.093333
		0.58436
		1.15701
		1.11384
	P = (Compared to WT)	-	0.0023	0.0354	0.7573
						P = (Compared to S59A)	0.0296

## Sheet: Fig.4c
Fig.4c	Inward current densities for the alanine mutants which are involved in the interactions between the plug and the transmembrane helices, or between IH2-3 and its surroundings, measured at -100 mV, respectively, in the HEK293T cells.
	Current density (pA/pF)
	Inward	WT	E164A	D166A	R263A	Y448A	D507A	Y156A	R256A	E257A	H260A
		-331.489	-641.66	-391.47	-749.36	-207.73	-269.729	-397.709	-515.153	-3.75962	-44.0422
		-65.6335	-827.05	-246.04	-431.68	-161.29	-273.988	-270.752	-529.295	-30.273	-134.532
		-214.217	-729.8	-282.46	-464.98	-478.3	-245.147	-108.333	-462.705	-11.3043	-320.031
		-336.177	-736.5	-628.91	-620.22	-130.31	-228.072	-272.988	-846.938	-3.77875	-107.707
		-145.687	-383.63	-551.29	-258.15	-271.44	-161.687	-571.474	-637.05	-1.13744	-477.925
		-157.869		-597.96	-417.79		-263.651	-388.984		-4.70149	-157.773
		-70.0525		-703.5	-369.2		-339.023
		-108.052		-272.71	-653.05
		-213.939
		-205.957
	P = (Compared to WT)	-	<0.0001	0.0008	0.0001	0.9712	0.9232	0.2415	<0.0001	0.1134	0.9996

## Sheet: Fig.4d
Fig.4c	Inward current densities for the alanine mutants in combination with S59A measured at -100 mV in the HEK293T cells.
	Current density (pA/pF)
	Inward	S59A	S59A/E164A	S59A/D166A	S59A/R263A	S59A/Y448A	S59A/D507A	S59A/Y156A	S59A/R256A	S59A/H260A
		-22.9748	-315.129	-121.345	-387.662	-19.6962	-259.052	-483.886	-841.007	-0.631808
		-10.5457	-239.136	-148.976	-280.303	-2.11806	-191.871	-420.439	-297.279	-1.45673
		-26.3009	-293.612	-42.0134	-229.403	-4.2436	-399.043	-427.288	-229.368	-2.22962
		-12.3681	-255.719	-34.333	-298.531	-2.33603	-493.009	-573.272	-177.266	-1.87043
		-16.2931	-152.675	-56.1084	-267.63	-17.2267	-608.782	-315.057	-690.832	-1.66667
		-29.4016	-501.837		-168.571	-3.64754	-280.514	-411.339	-321.986	-0.329567
					-331.017	-1.63987			-906.435	-0.923567
										-0.0956938
										-1.68714
	P = (Compared to S59A)	-	0.0042	0.9631	0.0047	0.9997	0.0002	<0.0001	<0.0001	0.9996

## Sheet: Extended Data Fig.1a
Extended Data Fig.1a	Uncropped version of the SDS-PAGE gel for the WT AtSLAC1

## Sheet: Extended Data Fig.1g
Extended Data Fig.1g	Inward current densities for the WT AtSLAC1 and phosphomimetic mutant S59D at -100 mV in the untreated HEK293T cells, or cells pretreated with 0.1 uM or 0.5 uM staurosporine, respectively.
	Current density (pA/pF)
	Inward	WT			S59D
		Untreated	0.1 uM STA	0.5 uM STA	Untreated	0.1 uM STA	0.5 uM STA
		-185.566	-110.369	-35.2651	-151.5	-150.08	-122.212
		-216.155	-85.6234	-108.295	-143.832	-128.14	-52.3704
		-116.306	-155.977	-53.1401	-137.738	-32.5973	-175.613
		-239.225	-264.757	-68.375	-118.559	-250.491	-191.013
		-169.087	-162.699	-62.5215	-145.102	-198.701
		-185.975		-17.7593	-130.945
		-174.367			-216.556
		-301.212			-161.305
		-69.6857
	P = (Compared to WT untreated)	-	0.6212	0.0016
				P = (Compared to S59D untreated)	-	0.9989	0.8757

## Sheet: Extended Data Fig.3a
Extended Data Fig.3a	Uncropped version of the SDS-PAGE gel for AtSLAC1 S59A mutant

## Sheet: Extended Data Fig.5e
Extended Data Fig.3a	Uncropped version of the SDS-PAGE gel for AtSLAC1 P451A mutant

## Sheet: Extended Data Fig.7f
Fig.7f	Probability of cooperatively open and cooperatively close of WT AtSLAC1 or R263A mutant in single channel recordings.
		Probability of cooperatively open (%)					Probability of cooperatively close (%)
		WT	R263A				WT	R263A
		2.06186	10.7692				3.0303	8.66142
		4.7619	10.5769				4.7619	11.8812
		9.09091	38.4615				16	44.6154
		8.42697	9.40171				7.38636	8.62069
		3.22581	17.1053				3.125	10.6667
		4	12.3288				9.09091	9.21053
	P = (Compared to WT)	-	0.0383			P = (Compared to WT)	-	0.2038
